# Supplementary material for: A Novel Efficient Piscine Oral Nano-Vaccine Delivery System: Modified Halloysite Nanotubes (HNTs) Preventing Streptococcosis Disease in Tilapia (Oreochromis sp.)
Source: Vaccines (Basel). 2022 Jul 25;10(8):1180. doi: 10.3390/vaccines10081180 (PMC9331641; doi:10.3390/vaccines10081180)
Supplement: Supplementary file 1 [file vaccines-10-01180-s001.zip]

Archive with 1 entries (1 files):
- vaccines-1759196-supplementary.pdf
